# Supplementary material for: Maximum entropy and population heterogeneity in continuous cell cultures
Source: PLoS Comput Biol. 2019 Feb 27;15(2):e1006823. doi: 10.1371/journal.pcbi.1006823 (PMC6411232; doi:10.1371/journal.pcbi.1006823)
Supplement: S1 Table — Concentrations of metabolites in the media. (TXT) [file pcbi.1006823.s002.txt]

id	c
h_e	100000.0
na1_e	100000.0
ala_L_e	0.280615
asn_L_e	0.189157
gln_L_e	3.996168
ser_L_e	0.396601
thr_L_e	0.797515
arg_L_e	0.398728
phe_L_e	0.39954
k_e	100000.0
asp_L_e	0.225394
pro_L_e	0.347433
btn_e	5.3e-5
h2o_e	100000.0
cl_e	100000.0
gly_e	0.39968
Lcystin_e	0.519472
glu_L_e	0.509753
fe2_e	100000.0
glc_D_e	24.977798
his_L_e	0.200343
ile_L_e	0.800488
leu_L_e	0.800427
inost_e	0.039964
lys_L_e	0.799343
met_L_e	0.201072
pi_e	0.406565
pnto_R_e	0.016786000000000002
val_L_e	0.8023899999999999
trp_L_e	0.078343
tyr_L_e	0.397374
so4_e	100000.0
o2_e	100000.0
fol_e	0.009062
ribflv_e	0.001063
