# Supplementary material for: Maximum entropy and population heterogeneity in continuous cell cultures
Source: PLoS Comput Biol. 2019 Feb 27;15(2):e1006823. doi: 10.1371/journal.pcbi.1006823 (PMC6411232; doi:10.1371/journal.pcbi.1006823)
Supplement: S2 Data — Metabolite parameters. (TXT) [file pcbi.1006823.s004.txt]

id	y	e	L	V	c
h2o_r	0.0	0.0	0.0	0.0	0.0
h_r	0.0	0.0	0.0	0.0	0.0
o2_c	0.0	0.0	0.0	0.0	0.0
nh4_c	0.0	0.0	0.0	0.0	0.0
pro_L_c	0.222059892	0.0	0.0	0.0	0.0
nad_c	0.0	0.0	0.0	0.0	0.0
h_c	-29.83030991	-2.24868	0.0	0.0	0.0
1pyr5c_c	0.0	0.0	0.0	0.0	0.0
nadh_c	0.0	0.0	0.0	0.0	0.0
nadp_c	0.0	0.0	0.0	0.0	0.0
nadph_c	0.0	0.0	0.0	0.0	0.0
h2o_c	24.74849172	2.24868	0.0	0.0	0.0
ttdca_c	0.0	0.0	0.0	0.0	0.0
hdca_c	0.0	0.0	0.0	0.0	0.0
nadph_r	0.0	0.0	0.0	0.0	0.0
o2_r	0.0	0.0	0.0	0.0	0.0
nadp_r	0.0	0.0	0.0	0.0	0.0
ocACP_c	0.0	0.0	0.0	0.0	0.0
malcoa_c	0.0	0.0	0.0	0.0	0.0
coa_c	0.0	0.0	0.0	0.0	0.0
dcaACP_c	0.0	0.0	0.0	0.0	0.0
co2_c	0.0	0.0	0.0	0.0	0.0
ddcaACP_c	0.0	0.0	0.0	0.0	0.0
myrsACP_c	0.0	0.0	0.0	0.0	0.0
acACP_c	0.0	0.0	0.0	0.0	0.0
h_m	0.0	0.0	0.0	0.0	0.0
nadh_m	0.0	0.0	0.0	0.0	0.0
nadph_m	0.0	0.0	0.0	0.0	0.0
h2o_m	0.0	0.0	0.0	0.0	0.0
nad_m	0.0	0.0	0.0	0.0	0.0
nadp_m	0.0	0.0	0.0	0.0	0.0
accoa_c	0.0	0.0	0.0	0.0	0.0
atp_c	29.93484474	2.24868	0.0	0.0	0.0
hco3_c	0.0	0.0	0.0	0.0	0.0
adp_c	-29.83030991	-2.24868	0.0	0.0	0.0
pi_c	-29.83030991	-2.24868	0.0	0.0	0.0
h_x	0.0	0.0	0.0	0.0	0.0
coa_x	0.0	0.0	0.0	0.0	0.0
dhap_c	0.0	0.0	0.0	0.0	0.0
oxa_c	0.0	0.0	0.0	0.0	0.0
glyc_R_c	0.0	0.0	0.0	0.0	0.0
2pg_c	0.0	0.0	0.0	0.0	0.0
hpyr_c	0.0	0.0	0.0	0.0	0.0
for_c	0.0	0.0	0.0	0.0	0.0
met_L_c	0.105583014	0.0	0.0	0.0	0.0
gdp_c	0.0	0.0	0.0	0.0	0.0
gly_c	0.476689682	0.0	0.0	0.0	0.0
phe_L_c	0.186720668	0.0	0.0	0.0	0.0
akg_c	0.0	0.0	0.0	0.0	0.0
glu_L_c	0.303246063	0.0	0.0	0.0	0.0
akg_m	0.0	0.0	0.0	0.0	0.0
glu_L_m	0.0	0.0	0.0	0.0	0.0
coa_m	0.0	0.0	0.0	0.0	0.0
atp_m	0.0	0.0	0.0	0.0	0.0
ppi_m	0.0	0.0	0.0	0.0	0.0
ppcoa_m	0.0	0.0	0.0	0.0	0.0
amp_c	0.0	0.0	0.0	0.0	0.0
ppi_c	-0.512102766	0.0	0.0	0.0	0.0
fad_m	0.0	0.0	0.0	0.0	0.0
prpncoa_m	0.0	0.0	0.0	0.0	0.0
fadh2_m	0.0	0.0	0.0	0.0	0.0
h_e	0.0	0.0	-1000.0	1000.0	100000.0
na1_e	0.0	0.0	0.0	0.0	100000.0
hco3_e	0.0	0.0	-1000.0	1000.0	0.0
na1_c	0.0	0.0	0.0	0.0	0.0
ala_L_e	0.0	0.0	-1000.0	1000.0	0.280615
ala_L_c	0.449091248	0.0	0.0	0.0	0.0
acac_c	0.0	0.0	0.0	0.0	0.0
adn_c	0.0	0.0	0.0	0.0	0.0
asn_L_c	0.208891647	0.0	0.0	0.0	0.0
asn_L_e	0.0	0.0	-1000.0	1000.0	0.189157
cys_L_c	0.083083581	0.0	0.0	0.0	0.0
cys_L_e	0.0	0.0	-1000.0	0.05	0.0
gln_L_c	0.353206758	0.0	0.0	0.0	0.0
gln_L_e	0.0	0.0	-1000.0	0.05	3.996168
ser_L_c	0.32299952	0.0	0.0	0.0	0.0
ser_L_e	0.0	0.0	-1000.0	1000.0	0.396601
thr_L_c	0.255370881	0.0	0.0	0.0	0.0
thr_L_e	0.0	0.0	-1000.0	0.05	0.797515
arg_L_e	0.0	0.0	-1000.0	0.05	0.398728
arg_L_c	0.24692711	0.0	0.0	0.0	0.0
ascb_L_e	0.0	0.0	-1000.0	1000.0	0.0
ascb_L_c	0.0	0.0	0.0	0.0	0.0
phe_L_e	0.0	0.0	-1000.0	0.05	0.39954
asp_L_e	0.0	0.0	-1000.0	1000.0	0.225394
asp_L_c	0.257573151	0.0	0.0	0.0	0.0
pro_L_e	0.0	0.0	-1000.0	1000.0	0.347433
h2o_e	0.0	0.0	-1000.0	1000.0	100000.0
chol_c	0.0	0.0	0.0	0.0	0.0
cit_c	0.0	0.0	0.0	0.0	0.0
cl_e	0.0	0.0	-1000.0	1000.0	100000.0
cl_c	0.0	0.0	0.0	0.0	0.0
for_e	0.0	0.0	-1000.0	1000.0	0.0
co2_e	0.0	0.0	-1000.0	1000.0	0.0
crn_c	0.0	0.0	0.0	0.0	0.0
gly_e	0.0	0.0	-1000.0	1000.0	0.39968
Lcystin_e	0.0	0.0	-1000.0	1000.0	0.519472
glu_L_e	0.0	0.0	-1000.0	1000.0	0.509753
Lcystin_c	0.0	0.0	0.0	0.0	0.0
hdca_e	0.0	0.0	-1000.0	1000.0	0.0
glc_D_e	0.0	0.0	-1000.0	0.5	24.977798
glc_D_c	0.0	0.0	0.0	0.0	0.0
glyb_c	0.0	0.0	0.0	0.0	0.0
glyc_c	0.0	0.0	0.0	0.0	0.0
his_L_e	0.0	0.0	-1000.0	0.05	0.200343
his_L_c	0.096216462	0.0	0.0	0.0	0.0
leu_L_c	0.427292446	0.0	0.0	0.0	0.0
ile_L_e	0.0	0.0	-1000.0	0.05	0.800488
leu_L_e	0.0	0.0	-1000.0	0.05	0.800427
ile_L_c	0.220171565	0.0	0.0	0.0	0.0
inost_e	0.0	0.0	-1000.0	0.05	0.039964
inost_c	0.0	0.0	0.0	0.0	0.0
nh4_e	0.0	0.0	-1000.0	1000.0	0.0
lac_L_e	0.0	0.0	-1000.0	1000.0	0.0
lac_L_c	0.0	0.0	0.0	0.0	0.0
lac_L_m	0.0	0.0	0.0	0.0	0.0
lys_L_e	0.0	0.0	-1000.0	0.05	0.799343
lys_L_c	0.387642487	0.0	0.0	0.0	0.0
met_L_e	0.0	0.0	-1000.0	0.05	0.201072
oxa_e	0.0	0.0	-1000.0	1000.0	0.0
pe_cho_c	0.049863661	0.0	0.0	0.0	0.0
pi_e	0.0	0.0	-1000.0	1000.0	0.406565
ps_cho_c	0.016457464	0.0	0.0	0.0	0.0
pyr_e	0.0	0.0	-1000.0	1000.0	0.0
pyr_c	0.0	0.0	0.0	0.0	0.0
val_L_c	0.32262571	0.0	0.0	0.0	0.0
val_L_e	0.0	0.0	-1000.0	0.05	0.8023899999999999
citr_L_c	0.0	0.0	0.0	0.0	0.0
trp_L_c	0.025172972	0.0	0.0	0.0	0.0
trp_L_e	0.0	0.0	-1000.0	0.05	0.078343
tyr_L_c	0.131253338	0.0	0.0	0.0	0.0
tyr_L_e	0.0	0.0	-1000.0	0.05	0.397374
succ_c	0.0	0.0	0.0	0.0	0.0
ttdca_e	0.0	0.0	-1000.0	1000.0	0.0
gly_m	0.0	0.0	0.0	0.0	0.0
co2_m	0.0	0.0	0.0	0.0	0.0
hco3_m	0.0	0.0	0.0	0.0	0.0
fadh2_r	0.0	0.0	0.0	0.0	0.0
fad_r	0.0	0.0	0.0	0.0	0.0
gthrd_m	0.0	0.0	0.0	0.0	0.0
chsterol_r	0.0	0.0	0.0	0.0	0.0
o2_m	0.0	0.0	0.0	0.0	0.0
nad_x	0.0	0.0	0.0	0.0	0.0
nadh_x	0.0	0.0	0.0	0.0	0.0
ppi_r	0.0	0.0	0.0	0.0	0.0
accoa_x	0.0	0.0	0.0	0.0	0.0
4mzym_int1_r	0.0	0.0	0.0	0.0	0.0
4mzym_int2_r	0.0	0.0	0.0	0.0	0.0
co2_r	0.0	0.0	0.0	0.0	0.0
zym_int2_r	0.0	0.0	0.0	0.0	0.0
zymst_r	0.0	0.0	0.0	0.0	0.0
chsterol_c	0.086970857	0.0	0.0	0.0	0.0
Rtotalcoa_c	0.0	0.0	0.0	0.0	0.0
hmgcoa_m	0.0	0.0	0.0	0.0	0.0
accoa_m	0.0	0.0	0.0	0.0	0.0
acac_m	0.0	0.0	0.0	0.0	0.0
hmgcoa_x	0.0	0.0	0.0	0.0	0.0
acac_x	0.0	0.0	0.0	0.0	0.0
hmgcoa_c	0.0	0.0	0.0	0.0	0.0
R1coa_cho_c	0.0	0.0	0.0	0.0	0.0
xolest_cho_c	0.055982301	0.0	0.0	0.0	0.0
pmtcoa_c	0.0	0.0	0.0	0.0	0.0
hdcoa_c	0.0	0.0	0.0	0.0	0.0
gtp_c	0.102935005	0.0	0.0	0.0	0.0
glyald_c	0.0	0.0	0.0	0.0	0.0
g3p_c	0.0	0.0	0.0	0.0	0.0
utp_c	0.085375963	0.0	0.0	0.0	0.0
udpg_c	0.0	0.0	0.0	0.0	0.0
ipdp_c	0.0	0.0	0.0	0.0	0.0
ctp_c	0.097355132	0.0	0.0	0.0	0.0
cdp_c	0.0	0.0	0.0	0.0	0.0
udp_c	0.0	0.0	0.0	0.0	0.0
prpp_c	0.0	0.0	0.0	0.0	0.0
pe_cho_r	0.0	0.0	0.0	0.0	0.0
pail_cho_c	0.018176901	0.0	0.0	0.0	0.0
adp_m	0.0	0.0	0.0	0.0	0.0
pa_cho_c	0.001719437	0.0	0.0	0.0	0.0
dtdp_c	0.0	0.0	0.0	0.0	0.0
pep_c	0.0	0.0	0.0	0.0	0.0
dttp_c	0.035778189	0.0	0.0	0.0	0.0
ump_c	0.0	0.0	0.0	0.0	0.0
dhcrm_cho_c	0.0	0.0	0.0	0.0	0.0
crm_cho_c	0.0	0.0	0.0	0.0	0.0
fad_c	0.0	0.0	0.0	0.0	0.0
fadh2_c	0.0	0.0	0.0	0.0	0.0
sphgn_c	0.0	0.0	0.0	0.0	0.0
pi_r	0.0	0.0	0.0	0.0	0.0
3dsphgn_c	0.0	0.0	0.0	0.0	0.0
cholp_c	0.0	0.0	0.0	0.0	0.0
sphmyln_cho_c	0.02137014	0.0	0.0	0.0	0.0
pchol_cho_c	0.130185913	0.0	0.0	0.0	0.0
dag_cho_c	0.0	0.0	0.0	0.0	0.0
5dpmev_c	0.0	0.0	0.0	0.0	0.0
mev_R_c	0.0	0.0	0.0	0.0	0.0
5pmev_c	0.0	0.0	0.0	0.0	0.0
ac_m	0.0	0.0	0.0	0.0	0.0
gmp_c	0.0	0.0	0.0	0.0	0.0
Rtotal2coa_c	0.0	0.0	0.0	0.0	0.0
alpa_cho_c	0.0	0.0	0.0	0.0	0.0
Rtotal3coa_c	0.0	0.0	0.0	0.0	0.0
tag_cho_c	0.010836772	0.0	0.0	0.0	0.0
dhap_x	0.0	0.0	0.0	0.0	0.0
glyc3p_c	0.0	0.0	0.0	0.0	0.0
glyc3p_m	0.0	0.0	0.0	0.0	0.0
h2o2_m	0.0	0.0	0.0	0.0	0.0
amet_c	0.0	0.0	0.0	0.0	0.0
pyr_m	0.0	0.0	0.0	0.0	0.0
glu5sa_c	0.0	0.0	0.0	0.0	0.0
glu5sa_m	0.0	0.0	0.0	0.0	0.0
pro_L_m	0.0	0.0	0.0	0.0	0.0
f6p_c	0.0	0.0	0.0	0.0	0.0
gthox_m	0.0	0.0	0.0	0.0	0.0
thf_m	0.0	0.0	0.0	0.0	0.0
nh4_m	0.0	0.0	0.0	0.0	0.0
mlthf_m	0.0	0.0	0.0	0.0	0.0
acald_c	0.0	0.0	0.0	0.0	0.0
urcan_c	0.0	0.0	0.0	0.0	0.0
4izp_c	0.0	0.0	0.0	0.0	0.0
forglu_c	0.0	0.0	0.0	0.0	0.0
ahcys_c	0.0	0.0	0.0	0.0	0.0
hcys_L_c	0.0	0.0	0.0	0.0	0.0
fum_c	0.0	0.0	0.0	0.0	0.0
2mop_m	0.0	0.0	0.0	0.0	0.0
3hibutcoa_m	0.0	0.0	0.0	0.0	0.0
3hmp_m	0.0	0.0	0.0	0.0	0.0
2maacoa_m	0.0	0.0	0.0	0.0	0.0
2mbcoa_m	0.0	0.0	0.0	0.0	0.0
2mb2coa_m	0.0	0.0	0.0	0.0	0.0
ivcoa_m	0.0	0.0	0.0	0.0	0.0
3mb2coa_m	0.0	0.0	0.0	0.0	0.0
ibcoa_m	0.0	0.0	0.0	0.0	0.0
2mp2coa_m	0.0	0.0	0.0	0.0	0.0
3hmbcoa_m	0.0	0.0	0.0	0.0	0.0
3mop_c	0.0	0.0	0.0	0.0	0.0
3mop_m	0.0	0.0	0.0	0.0	0.0
4mop_m	0.0	0.0	0.0	0.0	0.0
succoa_m	0.0	0.0	0.0	0.0	0.0
aacoa_m	0.0	0.0	0.0	0.0	0.0
succ_m	0.0	0.0	0.0	0.0	0.0
3mob_m	0.0	0.0	0.0	0.0	0.0
pi_m	0.0	0.0	0.0	0.0	0.0
ala_L_m	0.0	0.0	0.0	0.0	0.0
asp_L_m	0.0	0.0	0.0	0.0	0.0
oaa_c	0.0	0.0	0.0	0.0	0.0
trdox_c	0.0	0.0	0.0	0.0	0.0
trdrd_c	0.0	0.0	0.0	0.0	0.0
ppi_x	0.0	0.0	0.0	0.0	0.0
methf_c	0.0	0.0	0.0	0.0	0.0
10fthf_c	0.0	0.0	0.0	0.0	0.0
thf_c	0.0	0.0	0.0	0.0	0.0
methf_m	0.0	0.0	0.0	0.0	0.0
10fthf_m	0.0	0.0	0.0	0.0	0.0
mlthf_c	0.0	0.0	0.0	0.0	0.0
5mthf_c	0.0	0.0	0.0	0.0	0.0
cdpdag_cho_c	0.0	0.0	0.0	0.0	0.0
cmp_c	0.0	0.0	0.0	0.0	0.0
glyc_m	0.0	0.0	0.0	0.0	0.0
pchol_cho_r	0.0	0.0	0.0	0.0	0.0
pe_cho_m	0.0	0.0	0.0	0.0	0.0
pail4p_cho_c	0.0	0.0	0.0	0.0	0.0
amet_r	0.0	0.0	0.0	0.0	0.0
ahcys_r	0.0	0.0	0.0	0.0	0.0
mi14p_c	0.0	0.0	0.0	0.0	0.0
mi3p_D_c	0.0	0.0	0.0	0.0	0.0
g6p_c	0.0	0.0	0.0	0.0	0.0
mi4p_D_c	0.0	0.0	0.0	0.0	0.0
mi34p_c	0.0	0.0	0.0	0.0	0.0
datp_c	0.035778189	0.0	0.0	0.0	0.0
dadp_c	0.0	0.0	0.0	0.0	0.0
r5p_c	0.0	0.0	0.0	0.0	0.0
imp_c	0.0	0.0	0.0	0.0	0.0
dcamp_c	0.0	0.0	0.0	0.0	0.0
dgtp_c	0.025172729	0.0	0.0	0.0	0.0
dgdp_c	0.0	0.0	0.0	0.0	0.0
dcdp_c	0.0	0.0	0.0	0.0	0.0
dctp_c	0.025172729	0.0	0.0	0.0	0.0
dump_c	0.0	0.0	0.0	0.0	0.0
xmp_c	0.0	0.0	0.0	0.0	0.0
dudp_c	0.0	0.0	0.0	0.0	0.0
dtmp_c	0.0	0.0	0.0	0.0	0.0
g6p_r	0.0	0.0	0.0	0.0	0.0
citr_L_m	0.0	0.0	0.0	0.0	0.0
ps_cho_m	0.0	0.0	0.0	0.0	0.0
3pg_c	0.0	0.0	0.0	0.0	0.0
3hpcoa_m	0.0	0.0	0.0	0.0	0.0
3hpp_m	0.0	0.0	0.0	0.0	0.0
gtp_m	0.0	0.0	0.0	0.0	0.0
gdp_m	0.0	0.0	0.0	0.0	0.0
acrn_c	0.0	0.0	0.0	0.0	0.0
icit_c	0.0	0.0	0.0	0.0	0.0
oaa_m	0.0	0.0	0.0	0.0	0.0
cit_m	0.0	0.0	0.0	0.0	0.0
icit_m	0.0	0.0	0.0	0.0	0.0
mal_L_m	0.0	0.0	0.0	0.0	0.0
fum_m	0.0	0.0	0.0	0.0	0.0
ACP_c	0.0	0.0	0.0	0.0	0.0
betald_c	0.0	0.0	0.0	0.0	0.0
lpam_m	0.0	0.0	0.0	0.0	0.0
dhlam_m	0.0	0.0	0.0	0.0	0.0
13dpg_c	0.0	0.0	0.0	0.0	0.0
fdp_c	0.0	0.0	0.0	0.0	0.0
o2_e	0.0	0.0	-1000.0	1000.0	100000.0
focytC_m	0.0	0.0	0.0	0.0	0.0
ficytC_m	0.0	0.0	0.0	0.0	0.0
o2s_m	0.0	0.0	0.0	0.0	0.0
q10h2_m	0.0	0.0	0.0	0.0	0.0
h_im	0.0	0.0	0.0	0.0	0.0
q10_m	0.0	0.0	0.0	0.0	0.0
6pgl_r	0.0	0.0	0.0	0.0	0.0
6pgc_r	0.0	0.0	0.0	0.0	0.0
ru5p_D_c	0.0	0.0	0.0	0.0	0.0
xu5p_D_c	0.0	0.0	0.0	0.0	0.0
s7p_c	0.0	0.0	0.0	0.0	0.0
e4p_c	0.0	0.0	0.0	0.0	0.0
g1p_c	0.0	0.0	0.0	0.0	0.0
glygn2_c	0.025685906	0.0	0.0	0.0	0.0
Tyr_ggn_c	0.0	0.0	0.0	0.0	0.0
creat_c	0.0	0.0	0.0	0.0	0.0
pglyc_cho_c	0.001473803	0.0	0.0	0.0	0.0
crn_x	0.0	0.0	0.0	0.0	0.0
aacoa_c	0.0	0.0	0.0	0.0	0.0
25aics_c	0.0	0.0	0.0	0.0	0.0
aicar_c	0.0	0.0	0.0	0.0	0.0
fprica_c	0.0	0.0	0.0	0.0	0.0
air_c	0.0	0.0	0.0	0.0	0.0
5aizc_c	0.0	0.0	0.0	0.0	0.0
mal_L_c	0.0	0.0	0.0	0.0	0.0
acald_m	0.0	0.0	0.0	0.0	0.0
msa_m	0.0	0.0	0.0	0.0	0.0
cbp_c	0.0	0.0	0.0	0.0	0.0
cbasp_c	0.0	0.0	0.0	0.0	0.0
44mzym_r	0.0	0.0	0.0	0.0	0.0
cdpchol_c	0.0	0.0	0.0	0.0	0.0
creat_e	0.0	0.0	-1000.0	1000.0	0.0
acrn_x	0.0	0.0	0.0	0.0	0.0
zymstnl_r	0.0	0.0	0.0	0.0	0.0
chlstol_r	0.0	0.0	0.0	0.0	0.0
lthstrl_r	0.0	0.0	0.0	0.0	0.0
dsmsterol_r	0.0	0.0	0.0	0.0	0.0
ddsmsterol_r	0.0	0.0	0.0	0.0	0.0
7dhchsterol_r	0.0	0.0	0.0	0.0	0.0
dhf_c	0.0	0.0	0.0	0.0	0.0
dhor_S_c	0.0	0.0	0.0	0.0	0.0
orot_c	0.0	0.0	0.0	0.0	0.0
ipdp_x	0.0	0.0	0.0	0.0	0.0
dmpp_x	0.0	0.0	0.0	0.0	0.0
grdp_x	0.0	0.0	0.0	0.0	0.0
tdcoa_c	0.0	0.0	0.0	0.0	0.0
5forthf_c	0.0	0.0	0.0	0.0	0.0
for_m	0.0	0.0	0.0	0.0	0.0
gar_c	0.0	0.0	0.0	0.0	0.0
fgam_c	0.0	0.0	0.0	0.0	0.0
ggn_c	0.0	0.0	0.0	0.0	0.0
ser_L_m	0.0	0.0	0.0	0.0	0.0
glygn1_c	0.0	0.0	0.0	0.0	0.0
gln_L_m	0.0	0.0	0.0	0.0	0.0
pram_c	0.0	0.0	0.0	0.0	0.0
frdp_x	0.0	0.0	0.0	0.0	0.0
4mop_c	0.0	0.0	0.0	0.0	0.0
Ssq23epx_r	0.0	0.0	0.0	0.0	0.0
lanost_r	0.0	0.0	0.0	0.0	0.0
3mgcoa_m	0.0	0.0	0.0	0.0	0.0
mmcoa_R_m	0.0	0.0	0.0	0.0	0.0
orot5p_c	0.0	0.0	0.0	0.0	0.0
for_r	0.0	0.0	0.0	0.0	0.0
pgp_cho_c	0.0	0.0	0.0	0.0	0.0
fpram_c	0.0	0.0	0.0	0.0	0.0
sql_r	0.0	0.0	0.0	0.0	0.0
frdp_r	0.0	0.0	0.0	0.0	0.0
3mob_c	0.0	0.0	0.0	0.0	0.0
44mctr_r	0.0	0.0	0.0	0.0	0.0
dhf_m	0.0	0.0	0.0	0.0	0.0
orot_e	0.0	0.0	-1000.0	1000.0	0.0
glyc3p_x	0.0	0.0	0.0	0.0	0.0
ru5p_D_r	0.0	0.0	0.0	0.0	0.0
r5p_r	0.0	0.0	0.0	0.0	0.0
2mpdhl_m	0.0	0.0	0.0	0.0	0.0
HC01377_m	0.0	0.0	0.0	0.0	0.0
HC01376_m	0.0	0.0	0.0	0.0	0.0
oxa_m	0.0	0.0	0.0	0.0	0.0
