# Supplementary material for: Maximum entropy and population heterogeneity in continuous cell cultures
Source: PLoS Comput Biol. 2019 Feb 27;15(2):e1006823. doi: 10.1371/journal.pcbi.1006823 (PMC6411232; doi:10.1371/journal.pcbi.1006823)
Supplement: S3 Data — Reaction parameters. (TXT) [file pcbi.1006823.s005.txt]

id	lb	ub	ap	an
FAS100ACP	0.0	1000.0	0.01215099715099715	0.01215099715099715
FAS140ACP	0.0	1000.0	0.01215099715099715	0.01215099715099715
FAS80ACP_L	0.0	1000.0	0.01215099715099715	0.01215099715099715
KAS8	0.0	1000.0	0.010113960113960114	0.010113960113960114
ACCOAC	0.0	1000.0	0.07997730455357574	0.07997730455357574
HPYRRx	0.0	1000.0	0.01215099715099715	0.01215099715099715
PPCOAOm	0.0	1000.0	0.027544070512820516	0.027544070512820516
ALAt2r	-1000.0	1000.0	0.01215099715099715	0.01215099715099715
ARGt5r	-1000.0	1000.0	0.01215099715099715	0.01215099715099715
ASCBt5	-1000.0	1000.0	0.01215099715099715	0.01215099715099715
CLHCOtex	0.0	1000.0	0.01215099715099715	0.01215099715099715
CO2t	-1000.0	1000.0	0.01215099715099715	0.01215099715099715
FATP1t	-1000.0	1000.0	0.01215099715099715	0.01215099715099715
GLCt1r	-1000.0	1000.0	0.01215099715099715	0.01215099715099715
GLYt2r	-1000.0	1000.0	0.01215099715099715	0.01215099715099715
H2Ot	-1000.0	1000.0	0.01215099715099715	0.01215099715099715
HCO3_NAt	-1000.0	1000.0	0.01215099715099715	0.01215099715099715
HIStiDF	-1000.0	1000.0	0.01215099715099715	0.01215099715099715
ILEtec	-1000.0	1000.0	0.01215099715099715	0.01215099715099715
KCC2t	-1000.0	1000.0	0.01215099715099715	0.01215099715099715
L_LACt2r	-1000.0	1000.0	0.01215099715099715	0.01215099715099715
LEUtec	-1000.0	1000.0	0.01215099715099715	0.01215099715099715
LYSt5r	-1000.0	1000.0	0.01215099715099715	0.01215099715099715
METtec	-1000.0	1000.0	0.01215099715099715	0.01215099715099715
NAt5	-1000.0	1000.0	0.01215099715099715	0.01215099715099715
NKCC2t	-1000.0	1000.0	0.01215099715099715	0.01215099715099715
OXAHCOtex	0.0	1000.0	0.01215099715099715	0.01215099715099715
PHEtec	-1000.0	1000.0	0.01215099715099715	0.01215099715099715
PYRt2r	-1000.0	1000.0	0.01215099715099715	0.01215099715099715
r1636	-1000.0	1000.0	0.01215099715099715	0.01215099715099715
r1993	0.0	1000.0	0.01215099715099715	0.01215099715099715
r2009	0.0	1000.0	0.01215099715099715	0.01215099715099715
r2041	0.0	1000.0	0.01215099715099715	0.01215099715099715
TTDCAtr	-1000.0	1000.0	0.01215099715099715	0.01215099715099715
VALtec	-1000.0	1000.0	0.01215099715099715	0.01215099715099715
HCO3E	-1000.0	1000.0	0.01215099715099715	0.01215099715099715
HCO3Em	-1000.0	1000.0	0.01215099715099715	0.01215099715099715
C3STKR2r	0.0	1000.0	0.01215099715099715	0.01215099715099715
HMGLx	0.0	1000.0	0.9113444152814232	0.9113444152814232
SOAT11_cho	0.0	1000.0	0.01215099715099715	0.01215099715099715
DESAT16_2	0.0	1000.0	0.0067663817663817655	0.0067663817663817655
TRIOK	0.0	1000.0	0.01215099715099715	0.01215099715099715
GLNS	0.0	1000.0	0.10633602182897958	0.10633602182897958
r0245	-1000.0	1000.0	0.01215099715099715	0.01215099715099715
CTPS2	0.0	1000.0	0.03256003256003256	0.03256003256003256
DHCRD1_cho	0.0	1000.0	0.01215099715099715	0.01215099715099715
DSAT_cho	0.0	1000.0	0.01215099715099715	0.01215099715099715
SERPT	0.0	1000.0	11.396011396011396	11.396011396011396
SMS_cho	0.0	1000.0	0.01215099715099715	0.01215099715099715
DPMVDc	0.0	1000.0	0.01215099715099715	0.01215099715099715
HMGCOARc	-1000.0	1000.0	0.01215099715099715	0.01215099715099715
MEVK1c	0.0	1000.0	0.01215099715099715	0.01215099715099715
PMEVKc	0.0	1000.0	0.01215099715099715	0.01215099715099715
AGPAT1_cho	0.0	1000.0	0.01215099715099715	0.01215099715099715
DGAT_cho	0.0	1000.0	0.01215099715099715	0.01215099715099715
GPAM_cho	0.0	1000.0	0.01215099715099715	0.01215099715099715
G5SADr	-1000.0	1000.0	0.01215099715099715	0.01215099715099715
PROD2	0.0	1000.0	0.007834757834757835	0.007834757834757835
r0022	-1000.0	1000.0	0.01215099715099715	0.01215099715099715
GLYCLm	-1000.0	1000.0	0.01215099715099715	0.01215099715099715
THRA	0.0	1000.0	0.01215099715099715	0.01215099715099715
HISD	0.0	1000.0	0.03461538461538462	0.03461538461538462
IZPN	0.0	1000.0	0.01215099715099715	0.01215099715099715
URCN	0.0	1000.0	0.017094017094017092	0.017094017094017092
AHC	-1000.0	1000.0	0.00035463216804935884	4.55707963958789e-5
METAT	0.0	1000.0	0.026780214777322515	0.026780214777322515
3HBCOAHLm	0.0	1000.0	0.005128205128205128	0.005128205128205128
ACACT10m	-1000.0	1000.0	0.01991887585107924	0.1446547279880613
ACOAD10m	0.0	1000.0	0.0254985754985755	0.0254985754985755
ACOAD8m	0.0	1000.0	0.06054131054131054	0.06054131054131054
ACOAD9m	0.0	1000.0	0.0254985754985755	0.0254985754985755
ECOAH12m	-1000.0	1000.0	0.022293447293447295	0.01215099715099715
ECOAH9m	-1000.0	1000.0	0.022293447293447295	0.01215099715099715
HACD9m	-1000.0	1000.0	0.00021167605097159305	0.0005956371152449584
HIBDm	-1000.0	1000.0	0.011396011396011397	0.01215099715099715
OCOAT1m	-1000.0	1000.0	0.00184764935527906	0.00024301994301994303
ASNN	0.0	1000.0	0.01215099715099715	0.01215099715099715
ASPTA	-1000.0	1000.0	0.001006441223832528	0.0005292246145904682
MTHFC	-1000.0	1000.0	0.00641025641025641	0.01215099715099715
MTHFCm	-1000.0	1000.0	0.00641025641025641	0.01215099715099715
MTHFD2	-1000.0	1000.0	0.014387464387464386	0.01215099715099715
MTHFD2m	-1000.0	1000.0	0.014387464387464386	0.01215099715099715
r0792	-1000.0	1000.0	0.01215099715099715	0.01215099715099715
CDS_cho	0.0	1000.0	0.01215099715099715	0.01215099715099715
CHOLK	0.0	1000.0	0.00259000259000259	0.00259000259000259
DAGK_cho	-1000.0	1000.0	0.01215099715099715	0.01215099715099715
GLYKm	0.0	1000.0	0.0004264974324854564	0.0004264974324854564
PIK4_cho	0.0	1000.0	0.01215099715099715	0.01215099715099715
PSSA1_cho	-1000.0	1000.0	0.01215099715099715	0.01215099715099715
MI3PS	-1000.0	1000.0	0.01215099715099715	0.01215099715099715
MI4PK	0.0	1000.0	0.01215099715099715	0.01215099715099715
ADK1	-1000.0	1000.0	9.136094175912153e-5	0.0003879628719986319
ADSS	0.0	1000.0	0.06313131313131312	0.06313131313131312
CYTK1	-1000.0	1000.0	0.0006702005259697567	0.00216982091982092
NDPK4	-1000.0	1000.0	0.002180359323216466	0.01215099715099715
RNDR1	0.0	1000.0	0.022792022792022793	0.022792022792022793
RNDR2	0.0	1000.0	0.022792022792022793	0.022792022792022793
RNDR3	0.0	1000.0	0.04417058680624572	0.04417058680624572
RNDR4	0.0	1000.0	0.022792022792022793	0.022792022792022793
UMPK2	-1000.0	1000.0	0.0006702005259697567	0.002736711070044403
UMPK3	-1000.0	1000.0	0.0006702005259697567	0.002736711070044403
UMPK4	-1000.0	1000.0	0.0006702005259697567	0.002736711070044403
UMPK5	-1000.0	1000.0	0.0006702005259697567	0.002736711070044403
UMPK6	-1000.0	1000.0	0.0006702005259697567	0.002736711070044403
UMPK7	-1000.0	1000.0	0.0006702005259697567	0.002736711070044403
URIDK2	-1000.0	1000.0	0.01215099715099715	0.01215099715099715
ATPtm	0.0	1000.0	0.01215099715099715	0.01215099715099715
CITRt2m	-1000.0	1000.0	0.01215099715099715	0.01215099715099715
CITRtm	-1000.0	1000.0	0.01215099715099715	0.01215099715099715
GLUt2m	-1000.0	1000.0	0.01215099715099715	0.01215099715099715
L_LACtm	-1000.0	1000.0	0.01215099715099715	0.01215099715099715
PIt2m	-1000.0	1000.0	0.01215099715099715	0.01215099715099715
PSFLIPm_cho	0.0	1000.0	0.01215099715099715	0.01215099715099715
PYRtm	-1000.0	1000.0	0.01215099715099715	0.01215099715099715
PRPNCOAHYDm	0.0	1000.0	0.022293447293447295	0.022293447293447295
r0596	0.0	1000.0	0.01215099715099715	0.01215099715099715
CSNATr	-1000.0	1000.0	0.005596255596255597	0.01215099715099715
ACITL	0.0	1000.0	0.01215099715099715	0.01215099715099715
AKGDm	0.0	1000.0	0.007122507122507123	0.007122507122507123
CSm	0.0	1000.0	0.01215099715099715	0.01215099715099715
ICDHyrm	-1000.0	1000.0	0.0013677278170031793	0.0013677278170031793
MDHm	-1000.0	1000.0	8.271298593879239e-5	2.4981490853201377e-6
SUCD1m	-1000.0	1000.0	0.0020403015194681864	0.01215099715099715
FAS120ACP	0.0	1000.0	0.01215099715099715	0.01215099715099715
FA140ACPH	0.0	1000.0	9.25925925925926	0.01215099715099715
BETALDHx	-1000.0	1000.0	0.003138269421794326	0.003138269421794326
GCC2cm	-1000.0	1000.0	0.000688674469162274	0.00046806614603224766
r0160	0.0	1000.0	0.01215099715099715	0.01215099715099715
FBA	-1000.0	1000.0	0.005696812648236434	0.11551124170571056
GAPD	-1000.0	1000.0	0.004985754985754986	0.01215099715099715
LDH_L	-1000.0	1000.0	0.007506026736795968	0.0001303755059119866
PGK	-1000.0	1000.0	0.0002052102892439027	0.00011537217196161368
PGM	-1000.0	1000.0	0.0003762833951513197	0.0005731602429715637
PYK	0.0	1000.0	0.0006794100491224011	0.0006794100491224011
TPI	-1000.0	1000.0	0.00018465759206499948	4.445703626151453e-6
PPAer	0.0	1000.0	2.3779435544141423e-5	2.3779435544141423e-5
CYOOm2_cho	0.0	1000.0	0.01215099715099715	0.01215099715099715
CYOOm3_cho	0.0	1000.0	0.01215099715099715	0.01215099715099715
CYOR_u10m_cho	0.0	1000.0	0.01215099715099715	0.01215099715099715
NADH2_u10m_cho	0.0	1000.0	0.01215099715099715	0.01215099715099715
PPAm	0.0	1000.0	2.3779435544141423e-5	2.3779435544141423e-5
PGLer	0.0	1000.0	0.00641025641025641	0.00641025641025641
PRPPS	-1000.0	1000.0	0.1388888888888889	0.01215099715099715
TKT1	-1000.0	1000.0	0.008479175145841813	0.01215099715099715
TKT2	-1000.0	1000.0	0.006967670011148272	0.01215099715099715
LDH_Lm	-1000.0	1000.0	0.007506026736795968	0.0001303755059119866
G6Pt6er	-1000.0	1000.0	0.01215099715099715	0.01215099715099715
r0074	0.0	1000.0	0.01215099715099715	0.01215099715099715
ATPS4m_cho	0.0	1000.0	0.01215099715099715	0.01215099715099715
3DSPHR	0.0	1000.0	0.2839018025933914	0.2839018025933914
AACOAT	0.0	1000.0	0.010826210826210826	0.01215099715099715
ACACT1r	-1000.0	1000.0	0.2798127798127798	0.0004899595625402077
ACACT1rm	-1000.0	1000.0	0.2798127798127798	0.0004899595625402077
ACACt2m	-1000.0	1000.0	0.01215099715099715	0.01215099715099715
ACOATA	-1000.0	1000.0	0.11246063877642824	0.01215099715099715
ACONTm	-1000.0	1000.0	0.011965811965811963	0.01215099715099715
ADNK1	0.0	1000.0	0.00546408021898218	0.00546408021898218
ADSL1	0.0	1000.0	0.4011527000032747	0.4011527000032747
ADSL2	0.0	1000.0	0.027920227920227917	0.027920227920227917
AICART	-1000.0	1000.0	0.009220085470085468	0.01215099715099715
AIRCr	-1000.0	1000.0	0.02146545584045584	0.01215099715099715
AKGMALtm	-1000.0	1000.0	0.01215099715099715	0.01215099715099715
ALATA_L	-1000.0	1000.0	0.01638176638176638	0.01215099715099715
ALDD2xm	0.0	1000.0	0.03904724716907458	0.03904724716907458
ASPCTr	-1000.0	1000.0	0.00806555684604465	0.01215099715099715
ASPTAm	-1000.0	1000.0	0.001006441223832528	0.0005292246145904682
C3STDH1Pr	-1000.0	1000.0	0.010897435897435895	0.010897435897435895
C4STMO1r	0.0	1000.0	0.01215099715099715	0.01215099715099715
C4STMO2Pr	0.0	1000.0	0.01215099715099715	0.01215099715099715
CATm	0.0	1000.0	9.21736215853863e-7	9.21736215853863e-7
CBPS	0.0	1000.0	0.00021367521367521368	0.00021367521367521368
CDIPTr_cho	-1000.0	1000.0	0.01215099715099715	0.01215099715099715
CEPTC_cho	0.0	1000.0	0.01215099715099715	0.01215099715099715
CHLPCTD	0.0	1000.0	0.008288202732647179	0.008288202732647179
CITtam	-1000.0	1000.0	0.01215099715099715	0.01215099715099715
CLOXAtex2	0.0	1000.0	0.01215099715099715	0.01215099715099715
COAtm	-1000.0	1000.0	0.01215099715099715	0.01215099715099715
CREATt4_2_r	-1000.0	1000.0	0.01215099715099715	0.01215099715099715
CSNATp	-1000.0	1000.0	0.005596255596255597	0.01215099715099715
DHCR241r	0.0	1000.0	0.01215099715099715	0.01215099715099715
DHCR242r	0.0	1000.0	0.01215099715099715	0.01215099715099715
DHCR243r	0.0	1000.0	0.01215099715099715	0.01215099715099715
DHCR71r	0.0	1000.0	0.007688034188034188	0.007688034188034188
DHCR72r	0.0	1000.0	0.007688034188034188	0.007688034188034188
DHFR	-1000.0	1000.0	0.004451566951566952	0.01215099715099715
DHORD9	0.0	1000.0	0.01215099715099715	0.01215099715099715
DHORTS	-1000.0	1000.0	0.009188034188034188	0.0015578201475637372
DMATTx	0.0	1000.0	0.01054131054131054	0.01054131054131054
DTMPK	-1000.0	1000.0	0.007122507122507123	0.01215099715099715
EBP1r	0.0	1000.0	0.900837189253265	0.900837189253265
EBP2r	-1000.0	1000.0	0.900837189253265	0.900837189253265
ENO	-1000.0	1000.0	0.0014399851356373095	0.01215099715099715
FTCD	0.0	1000.0	0.07065527065527065	0.07065527065527065
FTHFLm	0.0	1000.0	0.02037037037037037	0.01215099715099715
FUM	-1000.0	1000.0	0.0005341880341880341	0.01215099715099715
FUMm	-1000.0	1000.0	0.0005341880341880341	0.01215099715099715
G6PDH2rer	-1000.0	1000.0	0.01215099715099715	0.01215099715099715
GALU	-1000.0	1000.0	0.06410256410256411	0.01215099715099715
GARFT	-1000.0	1000.0	0.003660968660968661	0.01215099715099715
GGNG	0.0	1000.0	0.01215099715099715	0.01215099715099715
GHMT2r	-1000.0	1000.0	16.025641025641026	0.01215099715099715
GHMT2rm	-1000.0	1000.0	16.025641025641026	0.01215099715099715
GK1	-1000.0	1000.0	0.000197541108074103	0.01215099715099715
GLBRAN	0.0	1000.0	0.011894586894586896	0.011894586894586896
GLGNS1	0.0	1000.0	0.05698005698005698	0.05698005698005698
GLUDym	-1000.0	1000.0	0.000475167258875124	1.0602964355145856e-5
GluForTx	0.0	1000.0	0.058262108262108266	0.058262108262108266
GLUNm	0.0	1000.0	0.005608262108262108	0.005608262108262108
GLUPRT	0.0	1000.0	0.02421652421652422	0.02421652421652422
GRTTx	0.0	1000.0	0.5856283634061412	0.5856283634061412
GTHOm	0.0	1000.0	0.0016619183285849952	0.0016619183285849952
HCO3_CLt	-1000.0	1000.0	0.01215099715099715	0.01215099715099715
HEX1	0.0	1000.0	0.006173601679219657	0.006173601679219657
HMGCOASim	0.0	1000.0	0.01215099715099715	0.01215099715099715
ICDHy	0.0	1000.0	0.0013677278170031793	0.0013677278170031793
ILETA	-1000.0	1000.0	0.0008903133903133903	0.0013207605598909947
IMPC	0.0	1000.0	0.14493473795799378	0.03532266613661963
IMPD	0.0	1000.0	0.135666802333469	0.135666802333469
INSTt4	-1000.0	1000.0	0.01215099715099715	0.01215099715099715
IPDDIx	-1000.0	1000.0	0.0007221327247505258	0.0015904446532718783
LEUTA	-1000.0	1000.0	0.009686609686609686	0.01215099715099715
LNSTLSr	0.0	1000.0	0.01225071225071225	0.01225071225071225
LSTO1r	0.0	1000.0	0.01215099715099715	0.01215099715099715
LSTO2r	0.0	1000.0	0.01215099715099715	0.01215099715099715
MALtm	-1000.0	1000.0	0.01215099715099715	0.01215099715099715
MCCCrm	-1000.0	1000.0	0.649928774928775	0.01215099715099715
MDH	-1000.0	1000.0	8.271298593879239e-5	2.4981490853201377e-6
ME1m	0.0	1000.0	0.005964249809501861	0.005964249809501861
ME2	0.0	1000.0	0.00019598333302830092	0.00019598333302830092
METS	0.0	1000.0	0.032757522208999	0.032757522208999
MGCHrm	-1000.0	1000.0	0.004116809116809117	1.168365110672803
MI14PP	0.0	1000.0	0.006481481481481481	0.006481481481481481
MI34PP	0.0	1000.0	0.01215099715099715	0.01215099715099715
MMMm	-1000.0	1000.0	0.020655270655270657	0.0015063219359695325
MMSAD3m	0.0	1000.0	0.02720797720797721	0.02720797720797721
MTHFR3	0.0	1000.0	0.0025040064102564105	0.0025040064102564105
OMPDC	0.0	1000.0	0.00028841137996067574	0.00028841137996067574
ORPT	-1000.0	1000.0	0.064376506684199	0.02812730821990081
PDHm	0.0	1000.0	0.008151653359092556	0.008151653359092556
PFK	0.0	1000.0	0.005601755601755602	0.005601755601755602
PGMT	-1000.0	1000.0	0.0016817030705919597	0.002250184657592065
PGPPT_cho	0.0	1000.0	0.01215099715099715	0.01215099715099715
PI4PLC_cho	0.0	1000.0	0.01215099715099715	0.01215099715099715
PRAGSr	-1000.0	1000.0	0.026582214082214083	0.13207605598909947
PRASCS	-1000.0	1000.0	0.03176638176638177	0.01215099715099715
PRFGS	0.0	1000.0	0.009544159544159546	0.009544159544159546
PRAIS	0.0	1000.0	0.01487891737891738	0.01487891737891738
RPE	-1000.0	1000.0	0.00641025641025641	0.01215099715099715
RPI	-1000.0	1000.0	5.1244782349433514e-5	0.01215099715099715
SPODMm	0.0	1000.0	5.341880341880342e-6	5.341880341880342e-6
SQLEr	0.0	1000.0	14.108791431195804	14.108791431195804
SQLSr	0.0	1000.0	0.05881464214797548	0.05881464214797548
SUCCt2m	-1000.0	1000.0	0.01215099715099715	0.01215099715099715
SUCOAS1m	-1000.0	1000.0	0.01111111111111111	0.01215099715099715
SUCOASm	-1000.0	1000.0	0.016332645642990473	0.013807951307951307
TALA	-1000.0	1000.0	0.00819088319088319	0.047170019996106954
TMDS	0.0	1000.0	0.11717165894095331	0.11717165894095331
TRDR	0.0	1000.0	0.01638176638176638	0.01638176638176638
VALTA	-1000.0	1000.0	0.0008903133903133903	0.0015658501483243753
CLFORtex2	0.0	1000.0	0.01215099715099715	0.01215099715099715
C14STRr	-1000.0	1000.0	0.006934472934472935	0.006934472934472935
ASPGLUm	-1000.0	1000.0	0.01215099715099715	0.01215099715099715
PYRt2m	-1000.0	1000.0	0.01215099715099715	0.01215099715099715
LNS14DMr	0.0	1000.0	0.01228981621138484	0.01228981621138484
PETOHMr_cho	0.0	1000.0	0.01215099715099715	0.01215099715099715
PSDm_cho	0.0	1000.0	0.01215099715099715	0.01215099715099715
PGI	-1000.0	1000.0	0.0001372863249236111	9.122370233481344e-5
10FTHFtm	-1000.0	1000.0	0.01215099715099715	0.01215099715099715
3MOBt2im	-1000.0	1000.0	0.01215099715099715	0.01215099715099715
3MOPt2im	-1000.0	1000.0	0.01215099715099715	0.01215099715099715
4MOPt2im	-1000.0	1000.0	0.01215099715099715	0.01215099715099715
ACACtx	-1000.0	1000.0	0.01215099715099715	0.01215099715099715
ACALDtm	-1000.0	1000.0	0.01215099715099715	0.01215099715099715
AHCYStr	-1000.0	1000.0	0.01215099715099715	0.01215099715099715
AMETr	-1000.0	1000.0	0.01215099715099715	0.01215099715099715
ARTFR11_cho	0.0	1000.0	0.01215099715099715	0.01215099715099715
ARTFR12_cho	0.0	1000.0	0.01215099715099715	0.01215099715099715
ARTFR13_cho	0.0	1000.0	0.01215099715099715	0.01215099715099715
ARTPLM1	-1000.0	1000.0	0.01215099715099715	0.01215099715099715
ARTPLM2	-1000.0	1000.0	0.01215099715099715	0.01215099715099715
ARTPLM3	-1000.0	1000.0	0.01215099715099715	0.01215099715099715
ASCBt	-1000.0	1000.0	0.01215099715099715	0.01215099715099715
ASPte	-1000.0	1000.0	0.01215099715099715	0.01215099715099715
CHSTEROLtrc	-1000.0	1000.0	0.01215099715099715	0.01215099715099715
CO2ter	-1000.0	1000.0	0.01215099715099715	0.01215099715099715
CO2tm	-1000.0	1000.0	0.01215099715099715	0.01215099715099715
COAtp	-1000.0	1000.0	0.01215099715099715	0.01215099715099715
CRNCARtp	0.0	1000.0	0.01215099715099715	0.01215099715099715
CYSSNAT5tc	-1000.0	1000.0	0.01215099715099715	0.01215099715099715
CYSTALArBATtc	0.0	1000.0	0.01215099715099715	0.01215099715099715
CYSTLEUrBATtc	0.0	1000.0	0.01215099715099715	0.01215099715099715
DHFtm	-1000.0	1000.0	0.01215099715099715	0.01215099715099715
FADH2ETC	0.0	1000.0	0.01215099715099715	0.01215099715099715
FADH2tru	0.0	1000.0	0.01215099715099715	0.01215099715099715
FADtru	0.0	1000.0	0.01215099715099715	0.01215099715099715
FORt2m	-1000.0	1000.0	0.01215099715099715	0.01215099715099715
FORtr	-1000.0	1000.0	0.01215099715099715	0.01215099715099715
FRDPtr	-1000.0	1000.0	0.01215099715099715	0.01215099715099715
GLNtm	0.0	1000.0	0.01215099715099715	0.01215099715099715
GLU5SAtmc	-1000.0	1000.0	0.01215099715099715	0.01215099715099715
GLY3Pt	-1000.0	1000.0	0.01215099715099715	0.01215099715099715
GLYC3Ptmc	-1000.0	1000.0	0.01215099715099715	0.01215099715099715
GLYCtm	-1000.0	1000.0	0.01215099715099715	0.01215099715099715
GLYSNAT5tc	-1000.0	1000.0	0.01215099715099715	0.01215099715099715
GLYtm	-1000.0	1000.0	0.01215099715099715	0.01215099715099715
GNDer	0.0	1000.0	0.013034188034188031	0.013034188034188031
HMGCOAtm	-1000.0	1000.0	0.01215099715099715	0.01215099715099715
HMGCOAtx	-1000.0	1000.0	0.01215099715099715	0.01215099715099715
Htr	-1000.0	1000.0	0.01215099715099715	0.01215099715099715
Htx	-1000.0	1000.0	0.01215099715099715	0.01215099715099715
IPDPtx	-1000.0	1000.0	0.01215099715099715	0.01215099715099715
MMTSADm	0.0	1000.0	0.03561253561253561	0.03561253561253561
NADHtpu	-1000.0	1000.0	0.01215099715099715	0.01215099715099715
NADPHtru	0.0	1000.0	0.01215099715099715	0.01215099715099715
NADPtru	0.0	1000.0	0.01215099715099715	0.01215099715099715
NADtx	-1000.0	1000.0	0.01215099715099715	0.01215099715099715
O2t	-1000.0	1000.0	0.01215099715099715	0.01215099715099715
O2ter	-1000.0	1000.0	0.01215099715099715	0.01215099715099715
O2tm	-1000.0	1000.0	0.01215099715099715	0.01215099715099715
OROTGLUt	-1000.0	1000.0	0.01215099715099715	0.01215099715099715
PALFATPtc	0.0	1000.0	0.01215099715099715	0.01215099715099715
PCHOL_CHOter	-1000.0	1000.0	0.01215099715099715	0.01215099715099715
PE_CHOter	-1000.0	1000.0	0.01215099715099715	0.01215099715099715
PE_CHOtm	-1000.0	1000.0	0.01215099715099715	0.01215099715099715
PGPP_cho	0.0	1000.0	0.01215099715099715	0.01215099715099715
PIter	-1000.0	1000.0	0.01215099715099715	0.01215099715099715
PPItm	-1000.0	1000.0	0.01215099715099715	0.01215099715099715
PPItx	-1000.0	1000.0	0.01215099715099715	0.01215099715099715
PROtm	-1000.0	1000.0	0.01215099715099715	0.01215099715099715
r0027	-1000.0	1000.0	0.01215099715099715	0.01215099715099715
r0081	-1000.0	1000.0	0.01215099715099715	0.01215099715099715
r0202	-1000.0	1000.0	0.01215099715099715	0.01215099715099715
r0224	0.0	1000.0	0.01215099715099715	0.01215099715099715
r0226	0.0	1000.0	0.01215099715099715	0.01215099715099715
r0249	-1000.0	1000.0	0.01215099715099715	0.01215099715099715
r0301	0.0	1000.0	0.01215099715099715	0.01215099715099715
r0365	0.0	1000.0	0.01215099715099715	0.01215099715099715
r0385	0.0	1000.0	0.01215099715099715	0.01215099715099715
r0386	0.0	1000.0	0.01215099715099715	0.01215099715099715
r0392	-1000.0	1000.0	0.01215099715099715	0.01215099715099715
r0553	-1000.0	1000.0	0.01215099715099715	0.01215099715099715
r0604	0.0	1000.0	0.01215099715099715	0.01215099715099715
r0656	0.0	1000.0	0.01215099715099715	0.01215099715099715
r0670	0.0	1000.0	0.01215099715099715	0.01215099715099715
r0783	-1000.0	1000.0	0.01215099715099715	0.01215099715099715
r0801	-1000.0	1000.0	0.01215099715099715	0.01215099715099715
r0821	-1000.0	1000.0	0.01215099715099715	0.01215099715099715
r0822	-1000.0	1000.0	0.01215099715099715	0.01215099715099715
r0838	-1000.0	1000.0	0.01215099715099715	0.01215099715099715
r0839	-1000.0	1000.0	0.01215099715099715	0.01215099715099715
r0840	-1000.0	1000.0	0.01215099715099715	0.01215099715099715
r0841	-1000.0	1000.0	0.01215099715099715	0.01215099715099715
r0911	-1000.0	1000.0	0.01215099715099715	0.01215099715099715
r0915	-1000.0	1000.0	0.01215099715099715	0.01215099715099715
r0941	-1000.0	1000.0	0.01215099715099715	0.01215099715099715
r0942	-1000.0	1000.0	0.01215099715099715	0.01215099715099715
r1109	-1000.0	1000.0	0.01215099715099715	0.01215099715099715
r1144	0.0	1000.0	0.01215099715099715	0.01215099715099715
r1147	-1000.0	1000.0	0.01215099715099715	0.01215099715099715
r1290	-1000.0	1000.0	0.01215099715099715	0.01215099715099715
r1380	-1000.0	1000.0	0.01215099715099715	0.01215099715099715
r1428	-1000.0	1000.0	0.01215099715099715	0.01215099715099715
r1434	0.0	1000.0	0.01215099715099715	0.01215099715099715
r1435	-1000.0	1000.0	0.01215099715099715	0.01215099715099715
r1464	-1000.0	1000.0	0.01215099715099715	0.01215099715099715
r1547	-1000.0	1000.0	0.01215099715099715	0.01215099715099715
r1549	-1000.0	1000.0	0.01215099715099715	0.01215099715099715
r1552	-1000.0	1000.0	0.01215099715099715	0.01215099715099715
r1559	-1000.0	1000.0	0.01215099715099715	0.01215099715099715
r1560	-1000.0	1000.0	0.01215099715099715	0.01215099715099715
r1561	-1000.0	1000.0	0.01215099715099715	0.01215099715099715
r1562	-1000.0	1000.0	0.01215099715099715	0.01215099715099715
r1563	-1000.0	1000.0	0.01215099715099715	0.01215099715099715
r1564	-1000.0	1000.0	0.01215099715099715	0.01215099715099715
r1565	-1000.0	1000.0	0.01215099715099715	0.01215099715099715
r1566	-1000.0	1000.0	0.01215099715099715	0.01215099715099715
r1567	-1000.0	1000.0	0.01215099715099715	0.01215099715099715
r1568	-1000.0	1000.0	0.01215099715099715	0.01215099715099715
r1569	-1000.0	1000.0	0.01215099715099715	0.01215099715099715
r1571	-1000.0	1000.0	0.01215099715099715	0.01215099715099715
r1610	-1000.0	1000.0	0.01215099715099715	0.01215099715099715
r1627	-1000.0	1000.0	0.01215099715099715	0.01215099715099715
r2136	0.0	1000.0	0.01215099715099715	0.01215099715099715
r2137	-1000.0	1000.0	0.01215099715099715	0.01215099715099715
r2373	-1000.0	1000.0	0.01215099715099715	0.01215099715099715
r2374	-1000.0	1000.0	0.01215099715099715	0.01215099715099715
r2375	-1000.0	1000.0	0.01215099715099715	0.01215099715099715
r2376	-1000.0	1000.0	0.01215099715099715	0.01215099715099715
r2419	-1000.0	1000.0	0.01215099715099715	0.01215099715099715
r2420	-1000.0	1000.0	0.01215099715099715	0.01215099715099715
r2521	-1000.0	1000.0	0.01215099715099715	0.01215099715099715
r2525	-1000.0	1000.0	0.01215099715099715	0.01215099715099715
r2526	-1000.0	1000.0	0.01215099715099715	0.01215099715099715
r2532	-1000.0	1000.0	0.01215099715099715	0.01215099715099715
r2534	-1000.0	1000.0	0.01215099715099715	0.01215099715099715
RE3326M	-1000.0	1000.0	0.01215099715099715	0.01215099715099715
RE3347C	-1000.0	1000.0	0.01215099715099715	0.01215099715099715
RTOT1_cho	0.0	1000.0	0.01215099715099715	0.01215099715099715
THFtm	-1000.0	1000.0	0.01215099715099715	0.01215099715099715
TTDCAFATPc	0.0	1000.0	0.01215099715099715	0.01215099715099715
SK_Tyr_ggn_c_	-0.1	1000.0	0.01215099715099715	0.01215099715099715
